# Supplementary material for: Imported malaria in Cabo Verde (2010–2024): Risks to post-elimination stability
Source: PLOS Glob Public Health. 2025 Jun 12;5(6):e0004592. doi: 10.1371/journal.pgph.0004592 (PMC12161540; doi:10.1371/journal.pgph.0004592)
Supplement: S1 Table — (XLSX) [file pgph.0004592.s001.xlsx]

## Sheet: Planilha1
		Jan	Feb	Mar	Apr	May	Jun	Jul	Aug	Sep	Oct	Nov	Dec
	2010	2	0	0	3	0	1	2	1	1	5	6	8
	2011	6	1	0	1	0	1	3	4	3	6	3	1
	2012	1	1	5	0	0	2	2	0	2	9	6	7
	2013	10	0	0	0	0	0	4	0	1	1	6	2
	2014	2	1	1	1	4	1	5	2	2	1	0	0
	2015	3	0	0	0	0	4	1	0	2	3	3	4
	2016	1	2	1	4	4	4	3	3	3	0	1	1
	2017	2	0	0	0	1	2	3	4	2	4	1	4
	2018	0	1	2	1	0	2	1	0	3	5	1	2
	2019	2	1	0	2	2	3	4	4	5	7	3	6
	2020	5	1	1	0	0	0	0	0	0	0	3	0
	2021	0	1	1	0	1	2	2	0	4	4	2	3
	2022	0	0	0	1	0	1	0	4	5	4	4	8
	2023	3	2	2	1	3	1	5	5	0	8	3	3
	2024	1	1	1	0	1	3	2	5	2	4	1	5
